# Supplementary material for: Communicating cancer treatment with pictogram-based timeline visualizations
Source: J Am Med Inform Assoc. 2025 Jan 16;32(3):480–91. doi: 10.1093/jamia/ocae319 (PMC11833489; doi:10.1093/jamia/ocae319)
Supplement: ocae319_Supplementary_Data [file ocae319_supplementary_data.zip]

Archive with 6 entries (5 files):
- ocae319_Supplementary_Data/
- ocae319_Supplementary_Data/SupplementaryTables.pdf
- ocae319_Supplementary_Data/SupplFig1_Flowchart.png
- ocae319_Supplementary_Data/SupplFig2_VisualRepresentations.png
- ocae319_Supplementary_Data/SupplFig3_TreatmentplansDE.png
- ocae319_Supplementary_Data/SupplFig4_Treatmentplans.png
